# Supplementary material for: A long-term study indicates that tree clearance negatively affects fledgling recruitment to the Blue-fronted Amazon (Amazona aestiva) population
Source: PLoS One. 2022 Jun 1;17(6):e0267355. doi: 10.1371/journal.pone.0267355 (PMC9159586; doi:10.1371/journal.pone.0267355)
Supplement: S1 Table — (CSV) [file pone.0267355.s002.csv]

year	nest	egg	chicks	fledglings	lat	lon
1997	5002	3	2	2	-19.907	-56.297
1997	5003	3	3	3	-19.955	-56.323
1997	5004	4	2	2	-19.807	-56.308
1997	5005	3	3	2	-19.955	-56.324
1997	5006	2	0	0	-19.933	-56.270
1997	5007	1	1	1	-19.955	-56.328
1997	5008	3	3	1	-19.961	-56.315
1997	5009	2	2	2	-19.966	-56.308
1997	5010	2	1	0	-19.961	-56.309
1997	5011	3	1	0	-19.974	-56.311
1997	5012	3	3	3	-19.954	-56.327
1997	5013	3	3	3	-19.948	-56.299
1997	5014	1	0	0	-19.960	-56.326
1997	5015	2	2	2	-19.961	-56.327
1997	5016	4	2	2	-19.962	-56.327
1997	5017	4	4	4	-19.959	-56.322
1997	5018	2	2	2	-19.959	-56.317
1997	5019	2	2	2	-19.956	-56.325
1997	5020	2	2	0	-19.970	-56.308
1997	5021	2	2	2	-19.954	-56.320
1997	5022	2	2	2	-19.963	-56.288
1997	5023	1	0	0	-19.954	-56.292
1997	5024	1	1	0	-20.026	-56.309
1997	5025	3	3	3	-19.957	-56.326
1997	5026	2	2	2	-19.960	-56.326
1997	5027	1	1	1	-19.953	-56.289
1998	5001	2	0	0	-19.881	-56.295
1998	5002	2	2	1	-19.907	-56.297
1998	5013	2	1	1	-19.948	-56.299
1998	5017	1	1	1	-19.959	-56.322
1998	5018	3	2	2	-19.959	-56.317
1998	5019	2	1	0	-19.956	-56.325
1998	5021	3	2	2	-19.954	-56.320
1998	5023	3	2	0	-19.954	-56.292
1998	5025	3	3	0	-19.957	-56.326
1998	5026	3	3	2	-19.960	-56.326
1998	5028	2	1	0	-19.957	-56.326
1998	5029	2	0	0	-19.803	-56.272
1998	5031	3	0	0	-19.781	-56.276
1998	5033	4	3	2	-19.780	-56.283
1998	5034	5	0	0	-19.779	-56.285
1998	5035	3	0	0	-19.779	-56.286
1998	5036	3	0	0	-19.777	-56.287
1998	5037	2	0	0	-19.770	-56.298
1998	5038	1	0	0	-19.765	-56.307
1998	5039	2	2	1	-19.814	-56.278
1998	5040	2	0	0	-19.954	-56.293
1998	5042	1	1	1	-19.957	-56.291
1998	5044	3	3	0	-19.962	-56.307
1998	5045	3	3	2	-19.960	-56.316
1998	5047	3	0	0	-19.948	-56.300
1998	5048	3	0	0	-19.882	-56.269
1998	5050	3	2	0	-19.844	-56.283
1998	5051	3	2	1	-19.887	-56.227
1998	5053	3	0	0	-19.895	-56.217
1998	5055	2	2	0	-19.890	-56.220
1998	5057	3	0	0	-19.943	-56.290
1998	5058	3	2	1	-19.971	-56.307
1998	5059	2	0	0	-19.855	-56.337
1998	5060	3	0	0	-19.856	-56.336
1998	5062	4	3	3	-19.861	-56.335
1998	5063	2	2	2	-19.966	-56.307
1998	5066	2	0	0	-19.779	-56.283
1998	5068	3	3	1	-19.961	-56.321
1998	5071	1	1	1	-19.816	-56.323
1998	5073	2	2	2	-19.778	-56.272
1998	5074	1	1	1	-19.960	-56.320
1999	5002	3	2	1	-19.907	-56.297
1999	5013	3	3	2	-19.948	-56.299
1999	5015	6	3	0	-19.961	-56.327
1999	5017	2	2	2	-19.959	-56.322
1999	5018	2	2	2	-19.959	-56.317
1999	5019	1	0	0	-19.956	-56.325
1999	5021	3	3	3	-19.954	-56.320
1999	5026	3	3	3	-19.960	-56.326
1999	5028	3	2	2	-19.957	-56.326
1999	5032	2	2	1	-19.781	-56.280
1999	5033	3	0	0	-19.780	-56.283
1999	5034	3	1	0	-19.779	-56.285
1999	5051	2	0	0	-19.887	-56.227
1999	5058	4	4	0	-19.971	-56.307
1999	5060	3	0	0	-19.856	-56.336
1999	5068	2	2	2	-19.961	-56.321
1999	5069	2	2	2	-20.024	-56.309
1999	5071	3	3	2	-19.816	-56.323
1999	5073	3	3	3	-19.778	-56.272
1999	5074	3	3	0	-19.960	-56.320
1999	5078	3	3	3	-19.786	-56.355
1999	5079	2	2	2	-19.786	-56.355
1999	5080	2	2	2	-19.891	-56.330
1999	RN01	3	2	0	-19.573	-56.243
1999	RN02	3	3	3	-19.573	-56.243
1999	RN03	3	3	0	-19.559	-56.247
1999	RN04	3	3	0	-19.559	-56.247
1999	RN05	3	2	2	-19.570	-56.240
1999	RN07	3	0	0	-19.467	-56.217
2000	5001	2	0	0	-19.881	-56.295
2000	5002	1	1	0	-19.907	-56.297
2000	5013	2	1	1	-19.948	-56.299
2000	5017	1	1	1	-19.959	-56.322
2000	5018	2	2	1	-19.959	-56.317
2000	5019	3	1	0	-19.956	-56.325
2000	5026	3	3	3	-19.960	-56.326
2000	5028	1	1	1	-19.957	-56.326
2000	5029	2	2	2	-19.803	-56.272
2000	5034	3	1	0	-19.779	-56.285
2000	5040	3	0	0	-19.954	-56.293
2000	5048	3	3	2	-19.882	-56.269
2000	5058	3	0	0	-19.972	-56.307
2000	5066	3	3	0	-19.779	-56.283
2000	5068	3	3	0	-19.961	-56.321
2000	5071	3	2	1	-19.816	-56.323
2000	5074	1	1	1	-19.960	-56.320
2000	5079	3	2	2	-19.786	-56.355
2000	5081	2	1	0	-19.953	-56.319
2000	5082	2	2	1	-19.970	-56.309
2000	5083	3	3	0	-19.892	-56.331
2000	5084	2	1	0	-19.960	-56.315
2000	5085	2	0	0	-19.928	-56.301
2000	5086	1	1	1	-19.952	-56.307
2000	5087	2	2	2	-19.951	-56.305
2000	RN08	3	2	1	-19.572	-56.193
2000	RN09	4	0	0	-19.544	-56.209
2000	RN10	3	2	2	-19.498	-56.208
2000	RN12	4	2	1	-19.575	-56.216
2000	RN13	2	0	0	-19.557	-56.221
2000	RN14	4	0	0	-19.540	-56.228
2000	RN16	4	4	0	-19.561	-56.183
2000	RN17	3	3	3	-19.569	-56.239
2000	RN18	3	2	2	-19.590	-56.202
2001	5002	2	2	1	-19.907	-56.297
2001	5017	2	0	0	-19.959	-56.322
2001	5019	2	1	1	-19.956	-56.325
2001	5021	4	2	0	-19.954	-56.320
2001	5026	2	2	2	-19.960	-56.326
2001	5028	3	0	0	-19.957	-56.326
2001	5029	1	0	0	-19.803	-56.272
2001	5033	3	3	3	-19.780	-56.283
2001	5034	1	0	0	-19.779	-56.285
2001	5048	3	3	3	-19.882	-56.269
2001	5068	3	3	2	-19.961	-56.321
2001	5069	2	1	1	-20.024	-56.309
2001	5074	1	0	0	-19.960	-56.320
2001	5076	3	0	0	-19.890	-56.220
2001	5079	2	2	0	-19.786	-56.355
2001	5085	2	0	0	-19.928	-56.301
2001	5087	2	2	2	-19.951	-56.305
2001	5088	2	2	2	-19.963	-56.319
2001	RN08	1	1	1	-19.572	-56.193
2001	RN10	4	0	0	-19.498	-56.208
2001	RN14	3	0	0	-19.540	-56.228
2001	RN17	1	0	0	-19.569	-56.239
2001	RN20	3	0	0	-19.453	-56.202
2001	RN22	3	0	0	-19.474	-56.211
2001	RN23	3	2	2	-19.573	-56.243
2001	RN28	2	1	1	-19.576	-56.243
2001	RN29	1	0	0	-19.528	-56.236
2001	RN34	2	2	2	-19.354	-56.187
2001	RN35	2	2	2	-19.415	-56.198
2002	5002	1	1	1	-19.907	-56.297
2002	5017	2	2	2	-19.959	-56.322
2002	5021	4	1	0	-19.954	-56.320
2002	5028	1	1	0	-19.957	-56.326
2002	5034	4	0	0	-19.779	-56.285
2002	5040	2	2	2	-19.954	-56.293
2002	5045	3	1	0	-19.960	-56.316
2002	5046	1	1	0	-20.007	-56.309
2002	5048	3	2	2	-19.882	-56.269
2002	5068	3	2	2	-19.961	-56.321
2002	5071	3	2	2	-19.816	-56.323
2002	5074	4	2	2	-19.960	-56.320
2002	5076	2	1	1	-19.890	-56.220
2002	5079	1	0	0	-19.786	-56.355
2002	5085	3	0	0	-19.928	-56.301
2002	5088	3	2	2	-19.963	-56.319
2002	RN08	3	0	0	-19.572	-56.193
2002	RN09	2	1	0	-19.544	-56.209
2002	RN16	4	4	4	-19.561	-56.183
2002	RN31	4	0	0	-19.498	-56.209
2002	RN34	4	1	0	-19.354	-56.187
2002	RN35	3	3	2	-19.415	-56.198
2002	RN36	2	0	0	-19.408	-56.194
2002	RN38	3	3	2	-19.522	-56.234
2002	RN39	3	1	0	-19.516	-56.231
2002	RN42	3	0	0	-19.287	-56.139
2002	RN43	4	1	1	-19.290	-56.136
2002	RN44	4	0	0	-19.416	-56.196
2002	RN45	3	3	1	-19.476	-56.221
2002	RN47	1	0	0	-19.570	-56.143
2002	RN48	2	0	0	-19.573	-56.242
2003	5002	2	1	1	-19.907	-56.297
2003	5017	3	2	2	-19.959	-56.322
2003	5021	4	2	2	-19.954	-56.320
2003	5026	3	2	1	-19.960	-56.326
2003	5034	1	1	1	-19.779	-56.285
2003	5045	4	3	3	-19.960	-56.316
2003	5052	2	0	0	-19.887	-56.218
2003	5062	3	0	0	-19.861	-56.335
2003	5068	4	0	0	-19.961	-56.321
2003	5069	2	2	0	-20.024	-56.309
2003	5076	3	2	0	-19.890	-56.220
2003	5079	2	1	0	-19.786	-56.355
2003	5081	2	1	0	-19.953	-56.319
2003	5084	3	2	2	-19.960	-56.315
2003	5088	1	1	1	-19.963	-56.319
2003	5089	3	2	1	-19.948	-56.299
2003	RN12	1	0	0	-19.575	-56.216
2003	RN26	2	2	2	-19.561	-56.185
2003	RN32	2	0	0	-19.547	-56.240
2003	RN38	3	3	3	-19.522	-56.234
2003	RN49	4	0	0	-19.409	-56.194
2003	RN51	3	1	0	-19.543	-56.208
2003	RN53	3	0	0	-19.570	-56.149
2003	RN55	1	0	0	-19.570	-56.251
2003	RN56	3	1	1	-19.573	-56.242
2004	5002	2	2	2	-19.907	-56.297
2004	5017	2	2	2	-19.959	-56.322
2004	5025	5	2	2	-19.957	-56.326
2004	5026	3	3	2	-19.960	-56.326
2004	5040	3	2	0	-19.954	-56.293
2004	5045	3	1	1	-19.960	-56.316
2004	5047	2	2	0	-19.948	-56.300
2004	5068	2	2	2	-19.961	-56.321
2004	5069	2	2	2	-20.024	-56.309
2004	5071	3	0	0	-19.816	-56.323
2004	5074	3	3	3	-19.960	-56.320
2004	5079	1	1	0	-19.786	-56.355
2004	5094	1	0	0	-19.953	-56.291
2004	5095	1	0	0	-19.856	-56.330
2004	5099	1	1	1	-19.775	-56.365
2004	5100	2	2	2	-19.775	-56.363
2004	5103	3	0	0	-19.959	-56.318
2004	5104	2	2	0	-19.959	-56.320
2004	5105	1	1	1	-19.974	-56.296
2004	5106	2	2	2	-19.954	-56.304
2004	5107	3	3	3	-20.051	-56.382
2004	5108	1	0	0	-20.014	-56.335
2004	5109	3	1	1	-19.978	-56.356
2004	RN17	3	3	3	-19.569	-56.239
2004	RN26	1	1	1	-19.561	-56.185
2004	RN44	2	2	0	-19.416	-56.196
2004	RN49	1	1	0	-19.409	-56.194
2004	RN56	2	0	0	-19.573	-56.242
2004	RN58	4	1	0	-19.572	-56.147
2004	RN59	3	1	0	-19.570	-56.134
2004	RN60	3	2	0	-19.569	-56.137
2004	RN61	3	0	0	-19.570	-56.238
2004	RN63	1	1	1	-19.568	-56.247
2004	RN64	2	1	0	-19.568	-56.247
2004	RN65	2	0	0	-19.573	-56.252
2004	RN66	2	0	0	-19.570	-56.241
2004	RN67	3	3	1	-19.570	-56.149
2004	RN68	3	0	0	-19.556	-56.140
2004	RN69	3	0	0	-19.407	-56.195
2004	RN70	1	0	0	19.402	56.192
2004	RN71	2	2	0	19.393	56.184
2004	RN72	2	0	0	19.573	56.242
2004	RN73	3	0	0	-19.575	-56.248
2004	RN74	2	2	2	19.574	56.250
2004	RN75	2	1	0	-19.570	-56.144
2004	RN76	2	2	2	-19.556	-56.150
2005	5002	2	2	2	-19.907	-56.297
2005	5034	3	0	0	-19.779	-56.285
2005	5046	3	2	2	-20.007	-56.309
2005	5047	3	1	1	-19.948	-56.300
2005	5059	1	0	0	-19.855	-56.337
2005	5068	3	2	2	-19.961	-56.321
2005	5074	2	2	1	-19.960	-56.320
2005	5088	2	0	0	-19.963	-56.319
2005	5100	1	0	0	-19.775	-56.363
2005	5104	2	0	0	-19.959	-56.320
2005	5107	4	3	0	-20.051	-56.382
2005	5112	3	3	0	-19.897	-56.217
2005	5113	3	1	0	-19.984	-56.406
2005	5114	2	1	1	-19.782	-56.360
2005	5116	3	0	0	-20.048	-56.377
2005	5117	1	1	1	-19.976	-56.350
2005	5118	1	0	0	-19.959	-56.322
2005	5119	1	1	0	-19.798	-56.348
2005	5120	2	1	1	-19.959	-56.309
2005	5121	1	1	0	-20.040	-56.366
2005	5122	3	3	3	-20.040	-56.366
2005	5123	1	1	1	-19.790	-56.268
2005	RN26	3	1	1	-19.561	-56.185
2005	RN40	3	0	0	-19.558	-56.244
2005	RN49	3	3	3	-19.409	-56.194
2005	RN58	3	3	3	-19.572	-56.147
2005	RN64	3	3	3	-19.568	-56.247
2005	RN73	3	0	0	-19.575	-56.248
2005	RN75	1	1	1	-19.570	-56.144
2005	RN77	2	2	2	-19.557	-56.146
2006	5046	3	3	3	-20.007	-56.309
2006	5047	2	0	0	-19.948	-56.300
2006	5068	4	4	0	-19.961	-56.321
2006	5074	1	0	0	-19.960	-56.320
2006	5088	3	0	0	-19.963	-56.319
2006	5100	4	3	2	-19.775	-56.363
2006	5104	3	0	0	-19.959	-56.320
2006	5107	4	0	0	-20.051	-56.382
2006	5108	3	0	0	-20.014	-56.335
2006	5112	2	0	0	-19.897	-56.217
2006	5113	4	4	2	-19.984	-56.406
2006	5114	1	0	0	-19.782	-56.360
2006	5116	3	3	1	-20.048	-56.377
2006	5117	1	1	1	-19.976	-56.350
2006	5120	4	1	1	-19.959	-56.309
2006	5123	2	2	2	-19.790	-56.268
2006	5125	3	0	0	-19.976	-56.316
2006	5128	4	1	1	-19.805	-56.275
2006	5130	2	0	0	-19.776	-56.362
2006	5132	1	0	0	-19.855	-56.333
2006	5133	1	0	0	-19.853	-56.332
2006	5137	3	2	1	-19.985	-56.403
2006	5138	2	0	0	-19.985	-56.405
2006	5140	2	2	0	-19.985	-56.401
2006	5142	1	0	0	-19.957	-56.322
2006	5143	3	3	2	-19.963	-56.327
2006	5144	3	2	0	-19.970	-56.327
2006	5145	3	0	0	-19.973	-56.331
2006	5147	1	1	0	-19.976	-56.330
2006	5149	2	2	2	-19.975	-56.370
2006	5150	4	3	2	-19.976	-56.351
2006	5153	3	0	0	-19.974	-56.318
2006	5154	3	0	0	-19.960	-56.317
2006	5155	3	2	0	-19.966	-56.324
2006	5158	1	0	0	-20.045	-56.373
2006	5159	2	0	0	-19.970	-56.314
2006	5160	3	0	0	-19.962	-56.306
2006	5162	2	0	0	-19.966	-56.307
2006	5164	2	1	1	-19.985	-56.406
2006	5168	4	4	0	-19.791	-56.268
2006	5170	1	1	1	-19.964	-56.307
2006	5171	2	1	1	-19.868	-56.182
2006	5172	2	2	2	-19.944	-56.279
2006	5173	2	2	2	-19.960	-56.308
2006	NRI02	3	2	1	-20.193	-56.531
2006	NRI03	2	2	2	-20.202	-56.548
2006	NRI05	2	2	0	-20.216	-56.571
2006	NRI07	4	3	0	-20.202	-56.537
2006	NSF02	3	1	1	-20.110	-56.619
2006	NSF04	2	2	2	-20.103	-56.620
2007	5021	1	0	0	-19.954	-56.320
2007	5046	3	3	3	-20.007	-56.309
2007	5068	3	2	0	-19.961	-56.321
2007	5076	1	1	1	-19.890	-56.220
2007	5084	2	2	0	-19.960	-56.315
2007	5100	3	0	0	-19.775	-56.363
2007	5107	3	0	0	-20.051	-56.382
2007	5108	1	0	0	-20.014	-56.335
2007	5112	3	1	0	-19.897	-56.217
2007	5113	3	3	3	-19.984	-56.406
2007	5116	3	2	0	-20.048	-56.377
2007	5117	2	0	0	-19.976	-56.350
2007	5120	3	0	0	-19.959	-56.309
2007	5123	4	3	3	-19.790	-56.268
2007	5127	1	1	0	-19.894	-56.218
2007	5128	4	1	0	-19.805	-56.275
2007	5130	2	2	0	-19.776	-56.362
2007	5137	2	2	0	-19.985	-56.403
2007	5138	3	3	2	-19.985	-56.405
2007	5141	3	2	1	-19.987	-56.428
2007	5144	2	2	2	-19.970	-56.327
2007	5145	3	3	3	-19.973	-56.331
2007	5160	2	2	2	-19.962	-56.306
2007	5163	2	0	0	-19.995	-56.463
2007	5174	1	0	0	-20.014	-56.334
2007	5177	2	2	2	-19.963	-56.322
2007	5178	4	2	0	-19.797	-56.270
2007	5179	3	3	3	-19.830	-56.284
2007	5182	3	2	0	-19.959	-56.325
2007	5184	3	1	1	-19.987	-56.404
2007	5187	3	0	0	-19.905	-56.214
2007	5188	2	0	0	-19.909	-56.220
2007	5193	3	0	0	-19.961	-56.326
2007	5195	3	2	0	-20.615	-56.395
2007	5197	3	0	0	-20.617	-56.395
2007	5198	4	0	0	-20.606	-56.407
2007	5199	2	0	0	-20.607	-56.402
2007	5200	2	1	0	-20.613	-56.402
2007	5201	3	0	0	-20.631	-56.421
2007	5202	1	0	0	-20.625	-56.408
2007	5204	3	0	0	-20.272	-56.370
2007	5206	4	3	3	-19.885	-56.339
2007	5207	2	2	0	-19.789	-56.267
2007	5208	3	0	0	-19.955	-56.304
2007	5211	3	3	3	-19.841	-56.287
2007	5213	2	0	0	-19.949	-56.321
2007	5216	2	2	0	-19.889	-56.223
2007	5218	3	1	1	-19.975	-56.354
2007	5219	3	3	1	-19.959	-56.324
2007	5220	2	1	0	-19.959	-56.327
2007	5224	3	2	0	-19.969	-56.327
2007	5226	3	1	0	-19.956	-56.326
2007	5230	3	0	0	-19.974	-56.354
2007	5231	1	1	1	-19.975	-56.350
2007	5232	2	1	1	-19.974	-56.375
2007	5234	2	2	1	-19.985	-56.400
2007	5235	2	2	2	-19.986	-56.399
2007	5236	2	2	2	-19.976	-56.353
2007	5241	1	1	1	-19.974	-56.364
2007	5243	2	2	2	-19.984	-56.404
2008	5021	2	2	2	-19.954	-56.320
2008	5046	3	3	3	-20.007	-56.309
2008	5068	4	3	3	-19.961	-56.321
2008	5076	2	2	2	-19.890	-56.220
2008	5088	2	1	1	-19.963	-56.319
2008	5112	5	3	3	-19.897	-56.217
2008	5113	4	2	2	-19.984	-56.406
2008	5116	4	3	2	-20.048	-56.377
2008	5117	2	2	0	-19.976	-56.350
2008	5118	2	0	0	-19.959	-56.322
2008	5123	4	3	3	-19.790	-56.268
2008	5130	3	0	0	-19.776	-56.362
2008	5137	1	1	1	-19.985	-56.403
2008	5141	2	0	0	-19.987	-56.428
2008	5149	1	0	0	-19.975	-56.370
2008	5154	2	2	0	-19.960	-56.317
2008	5160	2	2	0	-19.962	-56.306
2008	5163	2	1	0	-19.995	-56.463
2008	5168	3	0	0	-19.791	-56.268
2008	5171	3	0	0	-19.868	-56.182
2008	5172	2	2	0	-19.944	-56.279
2008	5174	3	0	0	-20.014	-56.334
2008	5179	2	0	0	-19.830	-56.284
2008	5184	1	0	0	-19.987	-56.404
2008	5190	3	0	0	-19.908	-56.227
2008	5206	3	2	0	-19.885	-56.339
2008	5216	3	2	2	-19.889	-56.223
2008	5218	3	0	0	-19.975	-56.354
2008	5219	3	3	0	-19.959	-56.324
2008	5231	3	3	2	-19.975	-56.350
2008	5232	2	0	0	-19.974	-56.375
2008	5233	1	0	0	-19.985	-56.400
2008	5236	3	1	1	-19.976	-56.353
2008	5246	2	2	2	-19.822	-56.318
2008	5251	4	0	0	-19.961	-56.308
2008	5252	3	0	0	-19.975	-56.353
2008	5254	2	2	1	-19.965	-56.316
2008	5256	3	1	1	-19.778	-56.263
2008	5257	1	0	0	-19.777	-56.266
2008	5259	3	2	0	-19.805	-56.274
2008	5260	2	2	1	-19.782	-56.360
2008	5262	3	0	0	-19.839	-56.290
2008	5263	3	2	0	-19.987	-56.403
2008	5264	3	0	0	-19.984	-56.396
2008	5265	3	2	2	-19.906	-56.211
2008	5268	4	0	0	-19.961	-56.310
2008	5269	3	0	0	-19.969	-56.310
2008	5273	1	0	0	-19.946	-56.299
2008	5275	3	3	2	-19.909	-56.228
2008	5277	2	0	0	-19.976	-56.351
2008	5280	1	0	0	-19.952	-56.307
2008	5281	2	2	2	-19.968	-56.314
2008	5285	3	3	0	-19.790	-56.251
2008	5286	1	0	0	-19.788	-56.268
2008	5287	2	1	1	-19.969	-56.328
2008	5288	2	2	2	-19.790	-56.266
2009	5019	2	1	0	-19.956	-56.325
2009	5021	2	2	2	-19.954	-56.320
2009	5047	1	0	0	-19.948	-56.300
2009	5068	4	2	0	-19.961	-56.321
2009	5074	4	4	3	-19.960	-56.320
2009	5088	4	3	2	-19.963	-56.319
2009	5112	2	2	0	-19.897	-56.217
2009	5113	2	2	0	-19.984	-56.406
2009	5114	3	0	0	-19.782	-56.360
2009	5116	4	4	0	-20.048	-56.377
2009	5117	3	3	0	-19.976	-56.350
2009	5118	2	2	2	-19.959	-56.322
2009	5119	2	2	2	-19.798	-56.348
2009	5123	3	3	0	-19.790	-56.268
2009	5141	3	1	1	-19.987	-56.428
2009	5142	1	1	1	-19.957	-56.322
2009	5143	4	3	0	-19.963	-56.327
2009	5144	2	2	0	-19.970	-56.327
2009	5160	3	3	2	-19.962	-56.306
2009	5206	3	3	0	-19.885	-56.339
2009	5216	2	0	0	-19.889	-56.223
2009	5218	1	1	1	-19.975	-56.354
2009	5219	3	3	3	-19.959	-56.324
2009	5231	3	2	0	-19.975	-56.350
2009	5234	2	0	0	-19.985	-56.400
2009	5246	2	2	0	-19.822	-56.318
2009	5252	3	2	1	-19.975	-56.353
2009	5254	2	2	1	-19.965	-56.316
2009	5260	2	1	0	-19.782	-56.360
2009	5288	2	2	1	-19.790	-56.266
2009	5289	3	2	1	-19.783	-56.255
2009	5290	3	2	0	-19.960	-56.308
2009	5291	3	3	0	-19.959	-56.322
2009	5292	3	3	0	-19.959	-56.309
2009	5293	3	0	0	-19.984	-56.401
2009	5294	3	2	0	-19.959	-56.309
2009	5295	2	0	0	-19.965	-56.308
2009	5296	1	1	1	-19.961	-56.323
2009	5297	3	0	0	-19.958	-56.320
2009	5298	3	1	1	-19.801	-56.349
2009	PN21	3	1	0	-19.987	-56.439
2009	PN04	1	1	0	-19.879	-56.349
2010	5059	2	0	0	-19.855	-56.337
2010	5068	3	3	3	-19.961	-56.321
2010	5112	3	3	0	-19.897	-56.217
2010	5117	1	1	1	-19.976	-56.350
2010	5118	2	2	2	-19.959	-56.322
2010	5138	3	1	1	-19.985	-56.405
2010	5144	2	1	0	-19.970	-56.327
2010	5252	2	2	0	-19.975	-56.353
2010	5254	3	2	2	-19.965	-56.316
2010	5295	2	0	0	-19.965	-56.308
2010	5296	1	1	0	-19.961	-56.323
2010	5297	3	0	0	-19.958	-56.320
2010	5298	3	1	0	-19.801	-56.349
2010	5299	3	2	2	-19.964	-56.317
2010	5301	2	0	0	-19.956	-56.315
2010	5302	3	3	0	-19.799	-56.272
2010	5303	3	0	0	-19.823	-56.280
2010	5304	2	2	2	-19.960	-56.318
2010	AC07	3	2	0	-19.986	-56.404
2010	PN21	2	1	1	-19.879	-56.349
2011	5021	4	3	3	-19.954	-56.320
2011	5068	4	3	0	-19.961	-56.321
2011	5074	4	0	0	-19.960	-56.320
2011	5088	3	2	0	-19.963	-56.319
2011	5104	2	0	0	-19.959	-56.320
2011	5112	2	0	0	-19.897	-56.217
2011	5113	3	1	1	-19.984	-56.406
2011	5114	3	2	0	-19.782	-56.360
2011	5117	2	0	0	-19.976	-56.350
2011	5118	4	2	0	-19.959	-56.322
2011	5130	4	3	0	-19.776	-56.362
2011	5138	4	0	0	-19.985	-56.405
2011	5154	2	2	2	-19.960	-56.317
2011	5216	4	0	0	-19.889	-56.223
2011	5219	4	4	3	-19.959	-56.324
2011	5236	3	3	0	-19.976	-56.353
2011	5265	2	2	0	-19.906	-56.211
2011	5281	3	3	3	-19.968	-56.314
2011	5288	1	0	0	-19.790	-56.266
2011	5298	3	2	1	-19.801	-56.349
2011	5305	4	0	0	-19.962	-56.324
2011	5306	1	1	1	-19.838	-56.289
2011	5307	4	3	3	-19.970	-56.307
2011	PN04	4	2	2	-19.987	-56.439
2011	PN21	2	0	0	-19.879	-56.349
2011	Casa	1	1	1	-19.965	-56.307
2012	5021	2	2	0	-19.954	-56.320
2012	5068	4	0	0	-19.961	-56.321
2012	5074	4	0	0	-19.960	-56.320
2012	5080	2	2	0	-19.891	-56.330
2012	5104	3	2	2	-19.959	-56.320
2012	5112	5	3	0	-19.897	-56.217
2012	5113	4	1	0	-19.984	-56.406
2012	5114	2	1	1	-19.782	-56.360
2012	5118	4	0	0	-19.959	-56.322
2012	5138	1	0	0	-19.985	-56.405
2012	5184	2	2	2	-19.987	-56.404
2012	5188	1	0	0	-19.909	-56.220
2012	5206	4	2	1	-19.885	-56.339
2012	5216	1	1	0	-19.889	-56.223
2012	5219	4	2	2	-19.959	-56.324
2012	5236	4	2	2	-19.976	-56.353
2012	5252	4	0	0	-19.975	-56.353
2012	5289	3	2	2	-19.783	-56.255
2012	5296	2	2	2	-19.961	-56.323
2012	5302	3	1	0	-19.799	-56.272
2012	5303	2	1	1	-19.823	-56.280
2012	5305	3	1	1	-19.962	-56.324
2012	5311	3	0	0	-19.988	-56.404
2012	5312	1	0	0	-19.810	-56.278
2012	5314	6	2	0	-19.989	-56.404
2012	5315	3	2	2	-19.987	-56.402
2012	5316	3	0	0	-19.987	-56.400
2012	5317	2	2	2	-19.984	-56.401
2012	5318	1	0	0	-19.984	-56.402
2012	5319	3	1	1	-19.983	-56.402
2012	5320	2	0	0	-19.979	-56.402
2012	5321	1	0	0	-19.858	-56.339
2012	5322	2	2	2	-19.858	-56.339
2012	5323	1	1	0	-19.980	-56.371
2012	5324	2	2	2	-19.987	-56.400
2012	5325	2	2	0	-19.987	-56.401
2012	5326	3	3	0	-19.987	-56.401
2012	5327	1	1	0	-19.987	-56.401
2012	5328	4	2	2	-19.956	-56.299
2012	5329	2	1	1	-19.966	-56.327
2012	5330	2	0	0	-19.817	-56.297
2012	PN04	2	0	0	-19.987	-56.439
2012	PN21	1	0	0	-19.879	-56.349
2012	PN30	2	2	2	-19.818	-56.322
2012	Casa	2	1	1	-19.965	-56.307
2013	5021	3	1	1	-19.954	-56.320
2013	5068	1	1	1	-19.961	-56.321
2013	5074	1	1	0	-19.960	-56.320
2013	5113	1	0	0	-19.984	-56.406
2013	5123	3	2	0	-19.790	-56.268
2013	5131	2	2	1	-19.814	-56.325
2013	5171	3	0	0	-19.868	-56.182
2013	5188	1	1	1	-19.909	-56.220
2013	5211	2	2	2	-19.841	-56.287
2013	5219	3	2	2	-19.959	-56.324
2013	5236	3	0	0	-19.976	-56.353
2013	5268	3	2	2	-19.961	-56.310
2013	5289	3	0	0	-19.783	-56.255
2013	5296	3	2	2	-19.961	-56.323
2013	5302	2	1	0	-19.799	-56.272
2013	5305	2	2	2	-19.962	-56.324
2013	5308	1	0	0	-19.899	-56.218
2013	5316	2	1	0	-19.987	-56.400
2013	5317	3	1	1	-19.984	-56.401
2013	5318	2	0	0	-19.984	-56.402
2013	5319	3	0	0	-19.983	-56.402
2013	5320	2	0	0	-19.979	-56.402
2013	5322	2	0	0	-19.858	-56.339
2013	5326	2	2	1	-19.987	-56.401
2013	5327	1	1	1	-19.987	-56.401
2013	5328	2	1	1	-19.956	-56.299
2013	5329	1	0	0	-19.966	-56.327
2013	5332	3	0	0	-19.985	-56.402
2013	5333	2	2	2	-19.975	-56.354
2013	5335	2	1	0	-19.782	-56.257
2013	5336	2	0	0	-19.818	-56.322
2013	5337	1	1	0	-19.963	-56.312
2013	5338	3	3	3	-19.790	-56.267
2013	5339	2	2	1	-19.981	-56.316
2013	5340	1	1	1	-19.993	-56.312
2013	PN21	3	1	1	-19.879	-56.349
2014	5021	3	0	0	-19.954	-56.320
2014	5068	4	3	2	-19.961	-56.321
2014	5074	4	3	3	-19.960	-56.320
2014	5104	2	2	1	-19.959	-56.320
2014	5112	2	2	0	-19.897	-56.217
2014	5118	1	0	0	-19.959	-56.322
2014	5130	2	2	0	-19.776	-56.362
2014	5140	1	0	0	-19.985	-56.401
2014	5150	3	2	2	-19.976	-56.351
2014	5171	3	3	0	-19.868	-56.182
2014	5174	2	2	1	-20.014	-56.334
2014	5184	2	2	2	-19.987	-56.404
2014	5206	1	1	0	-19.885	-56.339
2014	5216	1	0	0	-19.889	-56.223
2014	5219	4	3	2	-19.959	-56.324
2014	5267	3	2	1	-19.974	-56.370
2014	5296	2	2	0	-19.961	-56.323
2014	5315	2	2	2	-19.987	-56.402
2014	5317	4	3	0	-19.984	-56.401
2014	5325	2	2	2	-19.987	-56.401
2014	5327	3	0	0	-19.987	-56.401
2014	5333	2	0	0	-19.975	-56.354
2014	5335B	1	0	0	-20.101	-56.470
2014	5338	2	0	0	-19.790	-56.267
2014	5339	2	0	0	-19.981	-56.316
2014	5342	2	2	2	-19.963	-56.313
2014	PN34	2	0	0	-19.961	-56.309
2014	PN30	2	2	2	-19.818	-56.322
2014	PN21	3	3	2	-19.879	-56.349
2015	5021	4	1	0	-19.954	-56.320
2015	5068	4	2	1	-19.961	-56.321
2015	5074	4	2	2	-19.960	-56.320
2015	5104	3	0	0	-19.959	-56.320
2015	5112	3	0	0	-19.897	-56.217
2015	5118	2	0	0	-19.959	-56.322
2015	5149	1	0	0	-19.975	-56.370
2015	5150	2	0	0	-19.976	-56.351
2015	5171	2	0	0	-19.868	-56.182
2015	5184	3	2	1	-19.987	-56.404
2015	5188	2	0	0	-19.909	-56.220
2015	5206	3	2	0	-19.885	-56.339
2015	5218	2	0	0	-19.975	-56.354
2015	5219	4	3	3	-19.959	-56.324
2015	5236	4	2	1	-19.976	-56.353
2015	5260	3	1	1	-19.782	-56.360
2015	5268	1	0	0	-19.961	-56.310
2015	5289	3	0	0	-19.783	-56.255
2015	5296	3	2	2	-19.961	-56.323
2015	5305	1	0	0	-19.962	-56.324
2015	5317	3	0	0	-19.984	-56.401
2015	5326	1	0	0	-19.987	-56.401
2015	5328	3	1	0	-19.956	-56.299
2015	5338	3	0	0	-19.790	-56.267
2015	5344	2	0	0	-19.802	-56.280
2015	5345	2	2	2	-19.838	-56.289
2015	5346	2	1	1	-19.964	-56.307
2015	5347	2	2	0	-19.976	-56.352
2015	5348	2	2	0	-19.787	-56.354
2015	5349	1	1	0	-19.841	-56.287
2015	5350	2	2	2	-19.961	-56.320
2015	5351	3	1	0	-19.961	-56.325
2015	5353	2	2	2	-19.960	-56.323
2015	5354	2	2	2	-19.968	-56.308
2016	2001	3	2	1	-20.274	-56.374
2016	2002	4	0	0	-20.278	-56.371
2016	2003	4	3	3	-20.280	-56.368
2016	2004	2	2	2	-20.275	-56.371
2016	2005	3	2	0	-20.615	-56.401
2016	2006	3	0	0	-20.280	-56.366
2016	2008	3	3	0	-20.271	-56.378
2016	2009	3	2	0	-20.624	-56.403
2016	2010	3	3	3	-20.261	-56.389
2016	2011	3	3	3	-20.622	-56.405
2016	5021	3	0	0	-19.954	-56.320
2016	5056	1	0	0	-19.948	-56.290
2016	5068	3	3	2	-19.961	-56.321
2016	5074	4	2	2	-19.960	-56.320
2016	5076	3	2	0	-19.890	-56.220
2016	5118	4	3	0	-19.959	-56.322
2016	5163	3	3	0	-19.995	-56.463
2016	5171	1	0	0	-19.868	-56.182
2016	5184	2	2	2	-19.987	-56.404
2016	5188	1	0	0	-19.909	-56.220
2016	5219	4	3	0	-19.959	-56.324
2016	5236	1	0	0	-19.976	-56.353
2016	5252	3	3	0	-19.975	-56.353
2016	5256	3	2	0	-19.778	-56.263
2016	5272	2	2	0	-19.954	-56.304
2016	5296	3	3	0	-19.961	-56.323
2016	5315	4	3	3	-19.987	-56.402
2016	5316	3	0	0	-19.987	-56.400
2016	5317	2	0	0	-19.984	-56.401
2016	5345	3	3	3	-19.838	-56.289
2016	5352	4	4	0	-19.970	-56.328
2016	5354	2	2	2	-19.968	-56.308
2016	5356	1	1	1	-19.907	-56.219
2016	5358	2	2	1	-19.836	-56.299
2016	5359	1	1	1	-20.018	-56.338
2016	5360	2	1	0	-19.827	-56.281
2016	5368	1	1	0	-19.976	-56.352
2016	5370	3	0	0	-19990051	-56.448
2016	5372	2	2	2	-20.278	-56.371
2016	5373	2	2	2	-20.280	-56.368
2016	5374	2	2	2	-20.275	-56.371
2016	5375	2	2	2	-20.615	-56.401
2016	AL01	2	2	2	-19.965	-56.308
2016	PN21	3	3	3	-19.879	-56.349
2016	PN30	1	0	0	-19.818	-56.322
2016	PN34	4	1	0	-19.961	-56.309
2016	PN46	2	2	2	-19.968	-56.308
2016	PN47	1	1	1	-19.955	-56.315
2017	2001	3	1	1	-20.274	-56.374
2017	2003	1	0	0	-20.280	-56.368
2017	2006	2	1	1	-20.280	-56.366
2017	2015	4	2	2	-20.267	-56.379
2017	2019	4	0	0	-20.622	-56.406
2017	2020	3	1	1	-20.629	-56.406
2017	2021	4	4	0	-20.630	-56.406
2017	2022	5	0	0	-20.628	-56.405
2017	5021	3	3	1	-19.954	-56.320
2017	5068	5	3	0	-19.961	-56.321
2017	5074	2	1	1	-19.960	-56.320
2017	5188	3	2	0	-19.909	-56.220
2017	5218	1	0	0	-19.975	-56.354
2017	5219	4	3	3	-19.959	-56.324
2017	5296	2	1	1	-19.961	-56.323
2017	5310	1	0	0	-19.011	-56.267
2017	5315	3	0	0	-19.987	-56.402
2017	5345	3	3	2	-19.838	-56.289
2017	5353	4	3	2	-19.960	-56.324
2017	5354	3	2	2	-19.968	-56.308
2017	5356	3	2	0	-19.907	-56.219
2017	5358	3	2	2	-19.836	-56.299
2017	5359	1	0	0	-20.018	-56.338
2017	5361	1	1	0	-19.960	-56.320
2017	5370	3	0	0	-19.990	-56.447
2017	5375	4	1	0	-20.614	-56.400
2017	5377	3	0	0	-20.282	-56.381
2017	5379	1	0	0	-19.903	-56.230
2017	5380	3	2	0	-19.912	-56.225
2017	5381	2	0	0	-19.793	-56.266
2017	5382	3	2	0	-19.976	-56.353
2017	5383	3	2	2	-19.946	-56.299
2017	5384	3	2	0	-19.971	-56.308
2017	AC12	3	0	0	-19.793	-56.268
2017	ACT1	3	1	0	-19.904	-56.210
2017	PN22	3	3	0	-19.880	-56.348
2017	PN30	2	1	1	-19.818	-56.322
2017	PN46	3	2	0	-19.968	-56.308
2018	2008	3	3	3	-20.271	-56.378
2018	2015	3	0	0	-20.267	-56.379
2018	5021	1	1	0	-19.954	-56.320
2018	5074	2	2	0	-19.960	-56.320
2018	5118	4	0	0	-19.959	-56.322
2018	5219	3	1	0	-19.959	-56.324
2018	5252	3	0	0	-19.975	-56.353
2018	5353	2	0	0	-19.960	-56.324
2018	5354	2	2	2	-19.968	-56.308
2018	5358	3	3	3	-19.836	-56.299
2018	5375	2	2	2	-20.615	-56.401
2018	5385	3	1	1	-19.872	-56.290
2018	5386	2	2	0	-19.964	-56.308
2018	5387	3	2	2	-19.964	-56.307
2018	5389	1	1	1	-19.872	-56.290
2018	PN22	2	1	1	-19.880	-56.348
